# Supplementary material for: Characterization of a Topramezone-Resistant Rice Mutant TZR1: Insights into GST-Mediated Detoxification and Antioxidant Responses
Source: Plants (Basel). 2025 Feb 1;14(3):425. doi: 10.3390/plants14030425 (PMC11819949; doi:10.3390/plants14030425)
Supplement: Supplementary file 1 [file plants-14-00425-s001.zip]

Archive with 1 entries (1 files):
- plants-3413246-supplementary.xlsx
