# Supplementary material for: Characterization of a Topramezone-Resistant Rice Mutant TZR1: Insights into GST-Mediated Detoxification and Antioxidant Responses
Source: Plants (Basel). 2025 Feb 1;14(3):425. doi: 10.3390/plants14030425 (PMC11819949; doi:10.3390/plants14030425)
Supplement: Supplementary file 1 [file plants-14-00425-s001.zip › plants-3413246-supplementary.xlsx]

## Sheet: Sheet1
Table S1 . Primers used in this study.
Primer Name	Primer sequence(5'-3')	Application
OsHPPD-F	ATGCCTCCCACTCCCACCCCCAC	OsHPPD sequencing
OsHPPD-R	CTAGGATCCTTGAACTGTAGGGGCT
actin1F	TGAAGATCAAGGTGGTCGCC	RT-qPCR
actin1R	AGACTCGTCGTACTCAGCCT
HPPD-F	CGGAGGAGCAGATCAACGAG
HPPD-R	CCTGCCCACTCTCATCCTTC
GST4-F	CAGTACTGGAGGATGGCGAC
GST4-R	GCTTCCACCTTCTCCGAGTC
GSTF1-F	TGCATCATCAACCCAGCCAT
GSTF1-R	ACCTTCTTCAGCTTCTCCGC
GSTU6-1-F	GCTCAACATCAAGGGCGTGA
GSTU6-1-R	GGGTTGGAGGTGAGGAGGA
GSTU6-3-F	GAAGGTCCCCGTGATGATCC
GSTU6-3-R	GCTTGTCGTCAATGTAGGCG
GSTT3-F	TGCTGAGAAGATGGGAGAGGT
GSTT3-R	CACTTGTGGGAGCTAGCAGT
UGT73D1-F	CGCCCATAAAATCGCGGAAG
UGT73D1-R	GCCATGTCCATCATCGGGAT
UGT75L6-F	GTGCTCTCCTTCCTCGACG
UGT75L6-R	TGCTTGAAGAGGTCGTTGCT
ABCC8-F	AATGGGTTCTTTTGCGCGTC
ABCC8-R	AGGCCAAGAAATCCTGGAGC
ABCC10-F	CGTGCACTTTTGAGACGGTG
ABCC10-R	TCGCTCATTGCAAGGACCAT
ABCG11-F2	ACAACGTGCTCATGTCGACT
ABCG11-R2	CCCATCTCCCGGATTACACG
